# Supplementary material for: Gait Characteristics Analyzed with Smartphone IMU Sensors in Subjects with Parkinsonism under the Conditions of “Dry” Immersion
Source: Sensors (Basel). 2022 Oct 18;22(20):7915. doi: 10.3390/s22207915 (PMC9611186; doi:10.3390/s22207915)
Supplement: Supplementary file 1 [file sensors-22-07915-s001.zip]

Archive with 1 entries (1 files):
- sensors-1899376-supplementary.xlsx
