# Supplementary material for: Gait Characteristics Analyzed with Smartphone IMU Sensors in Subjects with Parkinsonism under the Conditions of “Dry” Immersion
Source: Sensors (Basel). 2022 Oct 18;22(20):7915. doi: 10.3390/s22207915 (PMC9611186; doi:10.3390/s22207915)
Supplement: Supplementary file 1 [file sensors-22-07915-s001.zip › sensors-1899376-supplementary.xlsx]

## Sheet: Table S1
Subject No.	Condition	D1 (time to perform test) s	D2 (Sit-to-Stand plus Stand-to-Go) s	D3 (U-turn) s	D4 (Go-to-Sit) s	S1 (mean step duration) s	S2 (step duration std), s	S3 (cadence mean), steps/min	S4 (cadence std), steps/min	S5 (Lojng steps metric)	P1 (heel strike maxima) accel std) m/s^2	P2 (swing (minima) accel std) m/s^2	P3 (peak-to-peak vertical acceleraion mean) m/s^2
1	preDI	29.2588	3.48871	2.53523	5.40875	0.672524	0.044479	88.6038	5.68743	2.00331	0.550285	0.500718	8.21659
1	postDI	24.0821	2.72938	2.31257	3.99087	0.597355	0.0275321	100.648	4.46727	2.38298	0.772773	0.824761	11.0331
1	preDI	26.6805	2.83417	2.76873	4.34942	0.646281	0.03072	92.2805	4.56397	2.3761	0.783568	0.387775	9.76195
1	postDI	26.4788	2.97911	2.58243	4.56381	0.6292	0.026826	95.5363	4.15765	2.02487	0.93188	0.518012	10.1342
2	preDI	27.2444	2.3489	1.89986	3.82186	0.539115	0.0253266	111.536	5.16957	2.72442	0.878165	0.479894	7.6665
2	postDI	26.1573	2.25226	2.76574	3.82794	0.529769	0.0307582	111.768	6.46995	2.25276	0.81464	0.473905	7.56694
2	preDI	27.9594	2.21702	2.87145	4.48338	0.554311	0.0284447	107.641	5.5028	2.72351	0.608629	0.377792	7.41096
2	postDI	27.4963	2.65499	2.87447	3.39802	0.56441	0.0285746	105.824	5.44387	2.44578	0.725857	0.351287	6.9555
3	preDI	20.9386	1.9338	1.70932	2.88611	0.412316	0.00872204	145.585	3.0858	3.45253	1.55175	0.563334	12.9032
3	postDI	22.168	1.86848	2.45137	3.72286	0.42081	0.00875162	142.193	2.91933	2.76078	1.50005	0.60826	13.8847
1	pre-course	28.3617	2.90866	2.63984	4.80347	0.618976	0.0261608	96.3478	2.52881	4.1093	0.590843	0.539888	7.65061
1	post-course	23.8502	2.78773	2.18468	4.02101	0.584115	0.0267857	102.933	3.11246	4.66855	0.801419	0.783637	10.327
1	pre-course	29.2588	3.48871	2.53523	5.40875	0.672524	0.044479	88.6038	2.00331	5.68743	0.550285	0.500718	8.21659
1	post-course	23.4072	2.88034	2.07191	3.49346	0.587277	0.0301602	101.43	2.95973	5.39394	0.802895	0.576214	11.1004
2	pre-course	27.0523	2.67201	3.08983	4.36039	0.548466	0.0229299	109.585	1.93191	4.53432	0.684905	0.322927	7.44246
2	post-course	27.9594	2.21702	2.87145	4.48338	0.554311	0.0284447	107.641	2.72351	5.5028	0.608629	0.377792	7.41096
3	pre-course	22.7528	1.95815	1.9652	3.33742	0.438981	0.0099121	136.75	3.3485	3.10275	1.42245	0.589696	12.3646
3	post-course	20.3552	1.84123	1.90163	2.62645	0.417984	0.0082523	143.602	3.26846	2.82594	1.69451	0.73616	14.4155
4	pre-course	27.3443	2.43038	2.36192	3.2338	0.508693	0.00794738	117.978	3.64023	1.841	0.755687	0.88368	10.5594
4	post-course	25.7837	2.12834	1.89879	3.43715	0.488655	0.0102577	122.84	2.90878	2.58934	1.34076	0.33581	9.802
5	pre-course	24.5853	2.39913	2.42531	2.90957	0.48919	0.00857175	122.689	3.71149	2.12702	1.03865	0.478119	12.219
5	post-course	25.9247	2.84114	2.5381	3.24083	0.494233	0.0075616	121.429	3.26203	1.86656	1.18995	0.456211	12.7139
6	no DI	37.7381	2.56756	2.88171	3.4365	0.646978	0.0217611	92.8444	4.09246	3.13972	0.710257	0.768266	6.80103
